# Supplementary material for: OsXTH19 Overexpression Improves Aluminum Tolerance via Xyloglucan Reduction in Rice Root Cell Wall
Source: Plants (Basel). 2025 Jun 22;14(13):1912. doi: 10.3390/plants14131912 (PMC12252322; doi:10.3390/plants14131912)
Supplement: Supplementary file 1 [file plants-14-01912-s001.zip]

Archive with 1 entries (1 files):
- plants-3689902-supplementary.pdf
